# Supplementary material for: RFID Technology for Management and Tracking: e-Health Applications
Source: Sensors (Basel). 2018 Aug 13;18(8):2663. doi: 10.3390/s18082663 (PMC6111728; doi:10.3390/s18082663)
Supplement: Supplementary file 1 [file sensors-18-02663-s001.zip]

Archive with 1 entries (1 files):
- sensors-336110-supplementary.mp4
